# Supplementary material for: Genomes shed light on the evolution of Begonia, a mega‐diverse genus
Source: New Phytol. 2022 Feb 9;234(1):295–310. doi: 10.1111/nph.17949 (PMC7612470; doi:10.1111/nph.17949)
Supplement: Supplementary file 2 — Table S1 Summary of 78 Begonia species for whole genome shotgun sequencing. Table S2 Genome size estimation based on K‐mer analysis. Table S3 Summary of within‐genome heterozygosity of the four Begonia species. Table S4 Statistics of genome assemblies. Table S5 Global statistics of genome assembly and annotation of four Begonia species. Table S6 Statistics of raw data for whole genome sequencing and RNA‐seq. Table S7 Statistics of reads mapping to genome sequences for RNA‐seq data from different tissues for four Begonia species. Table S8 Repetitive elements in four Begonia genomes. Table S9 Summary of genome information across 13 representative angiosperms. Table S10 Gene ontology (GO) term enrichment analysis of the expanded gene families of Begonia. Table S11 Kyoto encyclopedia of genes and genomes (KEGG) enrichment analysis of the expanded gene families of Begonia. Table S12 Number of genes in families related to defense in Begonia and other selected genomes. Table S13 Statistics and annotations of the contracted gene families in Begonia. Table S14 The significantly enriched GO terms of biological processes for genes with TEs inserting in introns across four Begonia species. Table S15 The significantly enriched GO terms of biological processes for genes with TEs inserting in promoter across four Begonia species. Table S16 Chlorophyll data of the sun‐loving plant Gerbera hybrida and four Begonia species. Table S17 Comparisons of the gene numbers for the light signaling genes in 10 angiosperm genomes. Table S18 Comparisons of the gene numbers of the light‐harvesting Chla/b‐binding protein (LHCs) family genes in the seven genomes of Begonia and other angiosperms. Please note: Wiley Blackwell are not responsible for the content or functionality of any Supporting Information supplied by the authors. Any queries (other than missing material) should be directed to the New Phytologist Central Office. [file NPH-234-295-s001.xlsx]

## Sheet: Supporting Information
New Phytologist Supporting Information Article title: Genomes shed light on the evolution of Begonia, a mega-diverse genus Authors: Lingfei Li, Xiaoli Chen, Dongming Fang, Shanshan Dong, Xing Guo, Na Li, Lucia Campos-Dominguez, Wenguang Wang, Yang Liu, Xiaoan Lang, Yang Peng, Daike Tian, Daniel C. Thomas, Weixue Mu, Min Liu, Chenyu Wu, Ting Yang, Suzhou Zhang, Leilei Yang, Jianfen Yang, Zhong-Jia…

## Sheet: Table S1
Table S1 Summary of 78 Begonia species for whole genome shot gun sequencing.
Sample ID	Name	Section*1	Distribution	Raw Base (Gb)	Clean Base (Gb)	Q20(%)	2n*2
160	Begonia santos-limae	Astrothrix	Brazil_America	5.64	5.63	97.8	-
182	Begonia bullatifolia	Astrothrix	Brazil_America	6.7	6.67	96.84	-
55	Begonia dregei	Augustia	E.Cape_Africa	6.02	6.02	97.51	26
202	Begonia boliviensis	Australes	Bolivia_America	5.6	5.59	97.72	28
198	Begonia baccata	Baccabegonia	São Tomé_Africa	5.63	5.59	97.19	37-38*3
21	Begonia blancii	Baryandra	Philippines_Asia	5.51	5.49	96.34	30
62	Begonia fenicis	Baryandra	Taiwan, Philippines_Asia	6.29	6.28	97.83	26
219	Begonia elnidoensis	Baryandra	Philippines_Asia	7.57	7.47	97.06	-
2	Begonia cubensis	Begonia	Cuba_America	5.69	5.68	97.53	36
46	Begonia cylindrica	Coelocentrum	Guangxi_Asia	5.26	5.25	97.59	-
93	Begonia kui	Coelocentrum	N.Vietnam_Asia	6.67	6.66	97.81	30*4
167	Begonia sinofloribunda	Coelocentrum	Guangxi_Asia	6.86	6.86	96.35	-
73	Begonia grandis	Diploclinium	S.China_Asia	5.22	5.2	97.47	26
218	Begonia ravenii	Diploclinium	Taiwan_Asia	7.35	7.33	97.41	36
181	Begonia ulmifolia	Donaldia	Trinidad-Tobago_America	6.29	6.29	97.78	30
10	Begonia wallichiana	Doratometra	Mexico_America	6.04	6.03	97.39	26
44	Begonia cucullata var. arenosicola	Ephemera	Bolivia_America	5.83	5.83	97.82	34
184	Begonia pteridoides	Erminea	Madagascar_Africa	6.26	6.23	97.37	-
185	Begonia bogneri	Erminea	Madagascar_Africa	6.14	6.12	97.31	38
199	Begonia meyerijohannis	Exalabegonia	Congo_Africa	5.92	5.9	97.28	-
114	Begonia maculata	Gaerdtia	SE.Brazil_America	5.48	5.48	96.61	40
222	Begonia undulata	Gaerdtia	Brazil_America	5.83	5.81	97.07	56
126	Begonia nelumbiifolia	Gireoudia	Mexico_America	6.25	6.25	97.52	26
148	Begonia pustulata	Gireoudia	S.Mexico_America	6.35	6.35	97.48	38
180	Begonia thiemei	Gireoudia	Mexico_America	5.6	5.6	97.8	28
187	Begonia dipetala	Haagea	SW.India_Asia	4.6	4.58	97.16	28
151	Begonia rajah	Jackia	Malaysia_Asia	7.74	7.73	97.83	30
188	Begonia andersonii	Jackia	Borneo_Asia	5.8	5.75	97.22	-
189	Begonia sudjanae	Jackia	Sumatera_Asia	6.05	5.89	96.73	-
191	Begonia incarnata	Knesebeckia	Mexico_America	6.15	6.04	96.7	56
3	Begonia aconitifolia	Latistigma	Brazil_America	5.7	5.66	95.56	60
66	Begonia foliosa	Lepsia	Venezuela_America	6.24	6.21	97.05	60
20	Begonia scapigera	Loasibegonia	Nigeria_Africa	9.01	9	96.94	-
120	Begonia microsperma	Loasibegonia	Cameroon_Africa	12.92	12.88	97.16	34
223	Begonia salaziensis	Mezierea	Réunion_Africa	5.13	5.11	97.46	-
113	Begonia lyallii f. masoalensis	Nerviplacentaria	Madagascar_Africa	5.16	5.14	96.13	-
193	Begonia majungaensis	Nerviplacentaria	Madagascar_Africa	6.29	6.25	97.59	-
192	Begonia variabilis	Parvibegonia	Thailand,Malaysia_Asia	6.36	6.34	97.37	-
194	Begonia lubbersii	Pereira	Brazil_America	5.25	5.19	96.88	56
5	Begonia amphioxus	Petermannia	Borneo_Asia	5.67	5.66	97.91	-
25	Begonia brevirimosa ssp. exotica	Petermannia	Papua New Guinea_Asia	6.11	6.1	97.29	44
37	Begonia chlorosticta	Petermannia	Borneo_Asia	6.29	6.28	97.83	-
195	Begonia conipila	Petermannia	Borneo_Asia	6.67	6.63	97.16	-
196	Begonia polilloensis	Petermannia	Philippines_Asia	7.8	7.76	97.19	-
213	Begonia sublongipes	Petermannia	Hainan_Asia	5.27	5.25	97.52	-
220	Begonia hainanensis	Petermannia	Hainan_Asia	8.52	8.48	97.74	-
28	Begonia burkillii	Platycentrum	Arunachal Pradesh_Asia	6.1	6.09	93.08	-
30	Begonia cathayana	Platycentrum	Yunnan_Asia	5.04	5.02	96.8	20
107	Begonia longifolia	Platycentrum	S.China_Asia	10.22	10.2	96.84	22
124	Begonia nantoensis	Platycentrum	Taiwan_Asia	5.93	5.91	97.32	-
176	Begonia taiwaniana	Platycentrum	Taiwan_Asia	5.25	5.24	97.46	38
101	Begonia listada	Pritzelia	Paraguay_America	6.73	6.72	95.34	-
171	Begonia soli-mutata	Pritzelia	Brazil_America	6.02	6.02	97.43	-
214	Begonia parvifolia	Pritzelia	Brazil_America	6.54	6.47	97.04	32
210	Begonia ankaranensis	Quadrilobaria	Madagascar_Africa	5.1	5.06	97.56	-
197	Begonia kingiana	Ridleyella	Malaysia_Asia	6.24	6.22	97.1	-
183	Begonia wollastonii	Rostrobegonia	Ethiopia_Africa	6.78	6.77	97.35	38
200	Begonia ciliobracteata	Scutobegonia	Ivory Coast_Africa	5.29	5.23	95.96	-
201	Begonia vittarifolia	Scutobegonia	Gabon_Africa	5.83	5.79	96.82	-
203	Begonia mildbraedii	Scutobegonia	Africa	6.36	6.24	96.34	-
204	Begonia susaniae	Scutobegonia	Cameroon_Africa	7.77	7.74	97.41	-
212	Begonia vankerckhovenii	Scutobegonia	Gabon_Africa	7.42	7.35	97	-
150	Begonia radicans	Solananthera	Brazil_America	5.64	5.64	97.84	56
205	Begonia ampla	Squamibegonia	Uganda_Africa	6.23	6.2	96.68	-
59	Begonia egregia	Tetrachia	Brazil_America	6.17	6.17	97.34	52
139	Begonia polygonoides	Tetraphila	Africa	6.08	6.08	97.7	36
216	Begonia letestui	Tetraphila	Gabon_Africa	5.9	5.84	97.4	-
221	Begonia mannii	Tetraphila	Trop. Africa_Africa	6.43	6.39	97.45	38
206	Begonia herbacea	Trachelocarpus	SE.Brazil_America	6.34	6.26	94.45	56
207	Begonia lanceolata	Trachelocarpus	Brazil_America	6.97	6.89	95.01	-
209	Begonia boisiana	Unassigned Section	Vietnam_Asia	6.14	6.12	97.16	30
41	Begonia convolvulacea	Wageneria	SE.Brazil_America	5.9	5.89	97.5	24
71	Begonia glabra	Wageneria	Mexico_America	5.1	5.05	96.67	38
208	Begonia fagifolia	Wageneria	Brazil_America	5.72	5.69	97.21	38
-	Begonia lorabthoides	Tetraphila	Gabon_Africa	For genome assembly	-	-	38
-	Begonia darthvaderiana	Petermannia	Malaysia_Asia	For genome assembly	-	-	30
-	Begonia masoniana	Coelocentrum	Guangxi_Asia	For genome assembly	-	-	30
-	Begonia peltatifolia	Unassigned Section	Hainan_Asia	For genome assembly	-	-	30
References:
1. Moonlight P.W. et al. Dividing and conquering the fastest–growing genus: Towards a natural sectional classification of the mega–diverse genus Begonia (Begoniaceae). TAXON 67, 267-323 (2018).
2. http://ccdb.tau.ac.il/about/
3. Reitsma, J. M. Begonia section Baccabegonia Reitsma, sect. nov. Wageningen Agricultural University Papers 84, 95-111 (1985).
4. Peng, C. I., Hsieh, T. Y., & Ngyuen, Q. H. Begonia kui (sect. Coelocentrum, Begoniaceae), a new species from Vietnam. Bot Stud 48, 127-132 (2007).

## Sheet: Table S8
Table S8 Repetitive elements in four Begonia genomes.
			B. loranthoides						B. masoniana						B. darthvaderiana						B. peltatifolia
			Total Size	% in Genome	% in TEs	Copies	Ave Length (bp)	Density (/1M)	Total Size	% in Genome	% in TEs	Copies	Ave Length (bp)	Density (/1M)	Total Size	% in Genome	% in TEs	Copies	Ave Length (bp)	Density (/1M)	Total Size	% in Genome	% in TEs	Copies	Ave Length (bp)	Density (/1M)
Combined TEs			470639960	66.52	100	1281751	367.19	1811.52	547120695	68.4	100	918652	595.57	1148.56	553084269	70.33	100	937375	590.04	1191.93	170762623	51.47	100	403669	423.03	1216.78
	LTR		360721236	51	76.6	934487	386.01	1320.73	524565703	65.6	95.9	869399	603.37	1086.98	480160322	61.1	86.8	803172	597.83	1021.28	141947745	42.8	83.1	304950	465.48	919.21
		Gypsy	215032987	30.39	45.69	524756	409.78	741.65	388703118	48.6	71.05	576358	674.41	720.6	339300187	43.14	61.35	503746	673.55	640.54	112651410	33.96	65.97	207906	541.84	626.69
		Copia	129906333	18.36	27.6	324807	399.95	459.06	106774608	13.35	19.52	220182	484.94	275.29	94987023	12.08	17.17	210610	451.01	267.8	24272394	7.32	14.21	76162	318.69	229.58
		LTR	32820117	4.64	6.97	75454	434.97	106.64	57441323	7.18	10.5	62706	916.04	78.4	67808667	8.62	12.26	76797	882.96	97.65	8329867	2.51	4.88	16954	491.32	51.1
		Caulimovirus	2910182	0.41	0.62	3374	862.53	4.77	2007225	0.25	0.37	2780	722.02	3.48	2837706	0.36	0.51	3697	767.57	4.7	0	0	0	0	0	0
		Pao	803138	0.11	0.17	2100	382.45	2.97	0	0	0	0	0	0	0	0	0	0	0	0	0	0	0	0	0	0
		Cassandra	0	0	0	0	0	0	4474963	0.56	0.82	6131	729.89	7.67	4110570	0.52	0.74	5853	702.3	7.44	812616	0.24	0.48	1682	483.12	5.07
		ERV1	0	0	0	0	0	0	0	0	0	0	0	0	0	0	0	0	0	0	93348	0.03	0.05	1064	87.73	3.21
	DNA		73405131	10.4	15.6	154614	474.76	218.52	15462464	1.9	2.8	27355	565.25	34.2	43373398	5.5	7.8	66890	648.43	85.05	13331535	4	7.8	33818	394.21	101.94
		MULE	36653849	5.18	7.79	43419	844.19	61.36	5262457	0.66	0.96	4616	1140.05	5.77	7180417	0.91	1.3	8248	870.56	10.49	5358191	1.62	3.14	3986	1344.25	12.02
		hAT	22750109	3.22	4.83	62715	362.75	88.64	4950253	0.62	0.9	10640	465.25	13.3	18511096	2.35	3.35	27144	681.96	34.52	5468230	1.65	3.2	15056	363.19	45.38
		CMC	6564218	0.93	1.39	16812	390.45	23.76	2291847	0.29	0.42	4436	516.65	5.55	7996857	1.02	1.45	13242	603.9	16.84	1123836	0.34	0.66	3551	316.48	10.7
		DNA	5195107	0.73	1.1	16757	310.03	23.68	1356717	0.17	0.25	2654	511.2	3.32	5081416	0.65	0.92	7127	712.98	9.06	999103	0.3	0.59	4804	207.97	14.48
		Helitron	1589107	0.22	0.34	3103	512.12	4.39	0	0	0	0	0	0	3617815	0.46	0.65	4503	803.42	5.73	0	0	0	0	0	0
		PIF	0	0	0	0	0	0	538605	0.07	0.1	1048	513.94	1.31	0	0	0	0	0	0	264394	0.08	0.15	2017	131.08	6.08
	Unknown		65545705	9.3	13.9	101156	647.97	142.97	6217612	0.8	1.1	6786	916.24	8.48	9264825	1.2	1.7	11394	813.13	14.49	22593170	6.8	13.2	52204	432.79	157.36
		Unknown	65545705	9.26	13.93	101156	647.97	142.97	6217612	0.78	1.14	6786	916.24	8.48	9264825	1.18	1.68	11394	813.13	14.49	22593170	6.81	13.23	52204	432.79	157.36
	Simple_repeat		13415080	1.9	2.9	26525	505.75	37.49	6652103	0.8	1.2	2005	3317.76	2.51	12681316	1.6	2.3	10029	1264.46	12.75	458205	0.1	0.3	953	480.8	2.87
		Simple_repeat	13415080	1.9	2.85	26525	505.75	37.49	6652103	0.83	1.22	2005	3317.76	2.51	12681316	1.61	2.29	10029	1264.46	12.75	458205	0.14	0.27	953	480.8	2.87
	LINE		2136609	0.3	0.5	7626	280.17	10.78	2816917	0.4	0.5	7963	353.75	9.96	8363821	1.1	1.5	10621	787.48	13.51	617128	0.2	0.4	2894	213.24	8.72
		L1	932366	0.13	0.2	2806	332.28	3.97	537224	0.07	0.1	1005	534.55	1.26	4239418	0.54	0.77	2935	1444.44	3.73	463961	0.14	0.27	1741	266.49	5.25
		Tad1	654554	0.09	0.14	2069	316.36	2.92	0	0	0	0	0	0	0	0	0	0	0	0	0	0	0	0	0	0
		L2	386852	0.05	0.08	1569	246.56	2.22	1074562	0.13	0.2	2082	516.12	2.6	1131729	0.14	0.2	2234	506.59	2.84	34003	0.01	0.02	253	134.4	0.76
		Penelope	50305	0.01	0.01	475	105.91	0.67	131014	0.02	0.02	1092	119.98	1.37	0	0	0	0	0	0	32825	0.01	0.02	312	105.21	0.94
		LINE	48302	0.01	0.01	114	423.7	0.16	0	0	0	0	0	0	0	0	0	0	0	0	0	0	0	0	0	0
		R2	0	0	0	0	0	0	670928	0.08	0.12	3047	220.19	3.81	0	0	0	0	0	0	14761	0	0.01	139	106.19	0.42
		CR1	0	0	0	0	0	0	138007	0.02	0.03	158	873.46	0.2	803442	0.1	0.15	1056	760.84	1.34	0	0	0	0	0	0
		RTE	0	0	0	0	0	0	0	0	0	0	0	0	1096851	0.14	0.2	890	1232.42	1.13	0	0	0	0	0	0
		Jockey	0	0	0	0	0	0	0	0	0	0	0	0	379376	0.05	0.07	575	659.78	0.73	47840	0.01	0.03	117	408.89	0.35
	Satellite		912638	0.1	0.2	1724	529.37	2.44	1057291	0.1	0.2	748	1413.49	0.94	41405031	5.3	7.5	31204	1326.91	39.68	285827	0.1	0.2	1518	188.29	4.58
		Satellite	912638	0.13	0.19	1724	529.37	2.44	1013735	0.13	0.19	719	1409.92	0.9	41405031	5.26	7.49	31204	1326.91	39.68	285827	0.09	0.17	1518	188.29	4.58
		centr	0	0	0	0	0	0	27043	0	0	24	1126.79	0.03	0	0	0	0	0	0	0	0	0	0	0	0
		macro	0	0	0	0	0	0	16513	0	0	5	3302.6	0.01	0	0	0	0	0	0	0	0	0	0	0	0
	SINE		431133	0.1	0.1	320	1347.29	0.45	61728	0	0	122	505.97	0.15	369674	0	0.1	256	1444.04	0.33	486603	0.1	0.3	678	717.7	2.04
		SINE	414406	0.06	0.09	134	3092.58	0.19	47291	0.01	0.01	47	1006.19	0.06	338981	0.04	0.06	129	2627.76	0.16	473432	0.14	0.28	450	1052.07	1.36
		Alu	6427	0	0	10	642.7	0.01	488	0	0	3	162.67	0	23936	0	0	23	1040.7	0.03	0	0	0	0	0	0
		tRNA	6352	0	0	99	64.16	0.14	2981	0	0	43	69.33	0.05	3177	0	0	47	67.6	0.06	6969	0	0	102	68.32	0.31
		B4	2491	0	0	41	60.76	0.06	10427	0	0	13	802.08	0.02	983	0	0	17	57.82	0.02	3300	0	0	54	61.11	0.16
		ID	1692	0	0	26	65.08	0.04	988	0	0	15	65.87	0.02	1450	0	0	21	69.05	0.03	3379	0	0	65	51.98	0.2
		tRNA-Deu	0	0	0	0	0	0	0	0	0	0	0	0	0	0	0	0	0	0	144	0	0	2	72	0.01
	Other		978	0	0	12	81.5	0.02	14280	0	0	25	571.2	0.03	980	0	0	10	98	0.01	446	0	0	5	89.2	0.02
		Composite	702	0	0	8	87.75	0.01	265	0	0	2	132.5	0	357	0	0	4	89.25	0.01	265	0	0	2	132.5	0.01
		DNA_virus	276	0	0	4	69	0.01	11731	0	0	21	558.62	0.03	623	0	0	6	103.83	0.01	181	0	0	3	60.33	0.01
		Other	0	0	0	0	0	0	2284	0	0	2	1142	0	0	0	0	0	0	0	0	0	0	0	0	0
	Retroposon		0	0	0	0	0	0	26898	0	0	13	2069.08	0.02	15293	0	0	9	1699.22	0.01	0	0	0	0	0	0
		SVA	0	0	0	0	0	0	19969	0	0	10	1996.9	0.01	0	0	0	0	0	0	0	0	0	0	0	0
		Retroposon	0	0	0	0	0	0	6929	0	0	3	2309.67	0	15293	0	0	9	1699.22	0.01	0	0	0	0	0	0

## Sheet: Table S9
Table S9 Summary of genomes information across 13 representative angiosperms.
Species		Vitis vinifera	Populus trichocarpa	Glycine max	Prunus mume	B. loranthoides	B. masoniana	B. darthvaderiana	B. peltatifolia	Momordica charantia	Cucurbita moschata	Cucumis sativus	Lagenaria siceraria	Citrullus lanatus
Overall
	Total scaffolded assembly size (Mb); total scaffolds	486.20; 33	434.13; 1,446	978.50; 1,190	237.20; 29,483	707.55; 16,502	799.83; 885	786.43; 1,787	331.75; 7,168	285.61; 1,052	273.42; 21	243.57; 47,488	313.81; 12	355.25; 12
	Total scaffolds of > 2kb: length (Mb); no. of scaffolds	486.20; 33	434.02; 1,363	978.34; 1,075	231.15; 943	700.61; 11,476	799.83; 885	786.43; 1,787	328.90; 5,123	285.37; 877	273.42; 21	222.45; 6,353	313.81; 12	355.25; 12
	Total orphan contigs: length (Mb); no. of contigs *1	0.00; 0	4.05; 461	2.19; 372	7.32; 28,624	68.77; 15,792	9.36; 870	19.29; 1,772	36.43; 6,652	1.51; 432	0.00; 0	43.00; 44,787	0.00; 0	0.00; 0
	Largest scaffold (Mb)	43.15	50.5	58.02	42.09	57.64	84.93	89.91	42.45	7.19	34.82	34.14	36.16	34.99
	Gaps, combined length (kb)	15991.5	11191.4	23115.1	17276.9	22496.7	434.5	2356	6993.85	22023.5	10448.4	17127.2	16251.5	33874.2
	N50 in kb of scaffolds; count > N50 length	23006.71; 9	19465.46; 8	48577.50; 10	24358.62; 4	33309.39; 9	52515.07; 7	54626.12; 6	20953.13; 6	1100.63; 67	12190.73; 8	22393.23; 5	29011.94; 5	28939.17; 6
	N90 in kb of scaffolds; count > N90 length	18140.95; 19	12948.74; 19	37887.01; 19	156.20; 35	37.64; 123	45922.39; 14	33716.15; 13	25.00; 258	193.02; 297	9526.51; 18	2.41; 4,878	22252.98; 10	24621.40; 11
Protein-coding regions
	Number of gene models *2	26083	41296	55957	31099	22059	22861	23444	23010	18292	32203	26625	22469	23435
	Gene density (genes per Mb)	53	95	57	131	31	28	29	69	64	117	109	71	65
	Exonic proportion, including introns (bp)	156162020	106140213	175684800	77449824	95026076	74434455	68651678	64207107	70602595	105828057	71581123	98102819	64922215
	Mean/Median gene size (bp)	5987.12/3055	2570.23/1869	3139.64/2226	2490.43/1721	4307.81/2633	3255.96/1739	2928.33/1756	2790.40/1758	3859.75/2549	3286.28/2326	2688.49/1704	4366.14/2753	2770.31/1923
	Mean/Median CDS size (bp)	1147.38/888	1158.94/954	1168.77/966	1149.12/915	1409.91/1152	1137.71/945	1142.63/954	1181.81/957	1315.05/1095	1233.53/996	1050.51/831	1250.96/1002	1109.67/909
	Number of exons	156316	197827	282600	143278	134601	111124	112564	112484	104924	182886	117012	129567	107245
	Number of bp included in exons	29927174	47859677	65400650	35736525	31101224	26009082	26787800	27193517	24054818	39723341	27969710	28107845	26005179
	Mean/Median exon size (bp)	191.45/122	241.93/138	231.42/133	249.42/143	231.06/137	234.05/136	237.98/136	241.75/139	229.26/130	217.20/124	239.03/137	216.94/125	242.48/141
	Mean number of exons per gene	5.99	4.79	5.05	4.61	6.1	4.86	4.8	4.89	5.74	5.68	4.39	5.77	4.58
	Number of introns	130233	156531	226643	112179	112542	88263	89120	89474	86632	150683	90387	107098	83810
	Number of bp included in introns	126234845	58280535	110284149	41713299	63924851	48425372	41863877	37013590	46547776	66104715	43611413	69994972	38917036
	Mean/Median intron size (bp)	969.30/208	372.33/172	486.60/208	371.85/170	568.01/183	548.65/164	469.75/167	413.68/164	537.30/196	438.70/164	482.50/197	653.56/219	464.35/199
GC content
	Overall G + C content (%)	34.55	33.82	34.79	37.49	36.35	38.46	38.26	37.92	34.64	36.42	33.81	31.75	32.98
	Exons, G + C content (%)	44.22	43.26	43.56	44.94	44.51	44.21	44.55	43.93	45.2	45.01	44.77	43.71	44.36
	Introns, G + C content (%)	34.99	33.47	32.04	34.31	34.24	34.54	34.03	33	33.75	34.79	32.69	31.72	32.12
	Intergenic regions, G + C content (%)	33.52	32.51	34.45	36.62	36.14	38.49	38.26	37.99	33.63	34.97	32.22	30.04	32.25
*1, Orphan contigs indicates not any gaps in the scaffolds.
*2, For protein-coding, need to satisfy the conditions: aa > 30 bp; non-pseudogene; keep only the longest transcript for one gene.

## Sheet: Table S13
Table S13 Statistic and annotation of contraction gene families in Begonia. Vvin, Vitis vinifera; Ptri, Populus trichocarpa; Gmax, Glycine max; Pmum, Prunus mume; Mcha, Momordica charantia; Cmos, Cucurbita moschata; Cast, Cucumis sativus; Lsic, Lagenaria siceraria; Clan, Citrullus lanatus; Blor, Begonia loranthoides; Bmas, Begonia masoniana; Bdar, Begonia darthvaderiana; Bpel, Begonia peltatifoli…
Family_ID	Total	Clan	Csat	Cmos	Gmax	Lsic	Mcha	Ptri	Pmum	Vvin	Bmas	Bdar	Blor	Bpel	Annotation
0	651	20	20	15	149	32	15	205	180	15	0	0	0	0	(593)IPR002182; NB-ARC	(542)IPR000157; Toll/interleukin-1 receptor homology (TIR) domain	(45)IPR011713; Leucine-rich repeat 3	(32)IPR003591; Leucine-rich repeat, typical subtype	(29)IPR003593; AAA+ ATPase domain	(8)IPR001611; Leucine-rich repeat	(2)IPR000873; AMP-dependent synthetase/ligase	(2)IPR026960; Reverse transcriptase zinc-binding domain	(2)IPR007541; Uncharacterised protein family, basic secretory protein	(1)IPR002160; Proteinase inhibitor I3, Kunitz legume	(1)IPR032867; DYW domain	(1)IPR002048; EF-hand domain	(1)IPR020845; AMP-binding, conserved site	(1)IPR003609; PAN/Apple domain	(1)IPR006680; Amidohydrolase-related	(1)IPR002195; Dihydroorotase, conserved site	(1)IPR000811; Glycosyl transferase, family 35	(1)IPR003441; NAC domain	(1)IPR006501; Pectinesterase inhibitor domain	(1)IPR001827; Homeobox protein, antennapedia type, conserved site	(1)IPR000858; S-locus glycoprotein domain	(1)IPR006032; Ribosomal protein S12/S23	(1)IPR001752; Kinesin motor domain	(1)IPR007705; Vesicle transport v-SNARE, N-terminal	(1)IPR001806; Small GTPase superfamily	(1)IPR029262; DNA-directed RNA polymerase, N-terminal	(1)IPR002885; Pentatricopeptide repeat	(1)IPR014939; CDT1 Geminin-binding domain-like	(1)IPR006553; Leucine-rich repeat, cysteine-containing subtype	(1)IPR001480; Bulb-type lectin domain	(1)IPR018247; EF-Hand 1, calcium-binding site	(1)IPR016040; NAD(P)-binding domain
1	636	48	43	46	79	46	48	54	52	65	36	41	38	40	(481)IPR002885; Pentatricopeptide repeat	(464)IPR032867; DYW domain	(4)IPR000719; Protein kinase domain	(2)IPR001245; Serine-threonine/tyrosine-protein kinase, catalytic domain	(1)IPR008139; Saposin B type domain	(1)IPR023562; Clp protease proteolytic subunit /Translocation-enhancing protein TepA	(1)IPR033443; Pentacotripeptide-repeat region of PRORP	(1)IPR008547; Protein of unknown function DUF829, TMEM53	(1)IPR006896; Sec23/Sec24, trunk domain	(1)IPR010513; KEN domain	(1)IPR000727; Target SNARE coiled-coil homology domain	(1)IPR017441; Protein kinase, ATP binding site	(1)IPR029473; Cell morphogenesis central region	(1)IPR001907; ATP-dependent Clp protease proteolytic subunit	(1)IPR033389; AUX/IAA domain	(1)IPR000814; TATA-box binding protein	(1)IPR006011; Syntaxin, N-terminal domain
2	449	32	30	48	76	30	27	48	34	27	24	20	29	24	(336)IPR000719; Protein kinase domain	(270)IPR013210; Leucine-rich repeat-containing N-terminal, plant-type	(219)IPR017441; Protein kinase, ATP binding site	(59)IPR001245; Serine-threonine/tyrosine-protein kinase, catalytic domain	(9)IPR001611; Leucine-rich repeat	(1)IPR017926; Glutamine amidotransferase	(1)IPR000225; Armadillo	(1)IPR032739; MRN complex-interacting protein	(1)IPR017456; CTP synthase, N-terminal	(1)IPR020635; Tyrosine-protein kinase, catalytic domain	(1)IPR007305; Vesicle transport protein, Got1/SFT2-like
4	373	15	22	16	81	20	11	141	33	22	4	1	5	2	(349)IPR000858; S-locus glycoprotein domain	(345)IPR003609; PAN/Apple domain	(336)IPR001480; Bulb-type lectin domain	(326)IPR001245; Serine-threonine/tyrosine-protein kinase, catalytic domain	(326)IPR000719; Protein kinase domain	(113)IPR021820; S-locus receptor kinase, C-terminal	(106)IPR017441; Protein kinase, ATP binding site	(76)IPR000742; EGF-like domain	(6)IPR020635; Tyrosine-protein kinase, catalytic domain	(5)IPR022126; S-locus, receptor kinase	(1)IPR000152; EGF-type aspartate/asparagine hydroxylation site	(1)IPR007527; Zinc finger, SWIM-type
6	363	358	3	1	0	0	1	0	0	0	0	0	0	0	#
9	298	14	15	19	52	13	11	53	29	43	13	12	12	12	(248)IPR001117; Multicopper oxidase, type 1	(246)IPR011706; Multicopper oxidase, type 2	(236)IPR011707; Multicopper oxidase, type 3	(231)IPR002355; Multicopper oxidase, copper-binding site	(222)IPR033138; Multicopper oxidases, conserved site	(1)IPR001969; Aspartic peptidase, active site	(1)IPR032799; Xylanase inhibitor, C-terminal	(1)IPR019183; N-acetyltransferase B complex, non-catalytic subunit	(1)IPR000677; 2S globulin	(1)IPR031100; LOG family	(1)IPR033121; Peptidase family A1 domain	(1)IPR001471; AP2/ERF domain	(1)IPR000782; FAS1 domain	(1)IPR019734; Tetratricopeptide repeat	(1)IPR001579; Glycoside hydrolase, chitinase active site	(1)IPR032861; Xylanase inhibitor, N-terminal	(1)IPR001245; Serine-threonine/tyrosine-protein kinase, catalytic domain	(1)IPR000719; Protein kinase domain	(1)IPR001223; Glycoside hydrolase family 18, catalytic domain
10	294	22	7	21	46	23	26	63	30	4	18	14	14	6	(239)IPR006094; FAD linked oxidase, N-terminal	(235)IPR016166; FAD-binding, type 2	(232)IPR012951; Berberine/berberine-like	(11)IPR006093; Oxygen oxidoreductase covalent FAD-binding site
13	277	15	20	13	63	21	15	57	29	16	10	4	8	6	(243)IPR000719; Protein kinase domain	(231)IPR002902; Gnk2-homologous domain	(218)IPR001245; Serine-threonine/tyrosine-protein kinase, catalytic domain	(178)IPR017441; Protein kinase, ATP binding site	(8)IPR021820; S-locus receptor kinase, C-terminal	(2)IPR020635; Tyrosine-protein kinase, catalytic domain	(2)IPR032872; Wall-associated receptor kinase, C-terminal	(1)IPR002052; DNA methylase, N-6 adenine-specific, conserved site	(1)IPR004131; Pyrophosphate-energised proton pump	(1)IPR002781; Transmembrane protein TauE-like	(1)IPR005174; Domain unknown function DUF295
14	271	17	15	14	25	17	14	46	55	22	13	14	10	9	(221)IPR000719; Protein kinase domain	(188)IPR017441; Protein kinase, ATP binding site	(180)IPR013210; Leucine-rich repeat-containing N-terminal, plant-type	(88)IPR001245; Serine-threonine/tyrosine-protein kinase, catalytic domain	(1)IPR019780; Germin, manganese binding site	(1)IPR003441; NAC domain	(1)IPR006045; Cupin 1	(1)IPR020635; Tyrosine-protein kinase, catalytic domain	(1)IPR001929; Germin	(1)IPR007527; Zinc finger, SWIM-type
16	267	18	19	17	37	20	14	29	29	33	16	9	15	11	(206)IPR013525; ABC-2 type transporter	(203)IPR003439; ABC transporter-like	(202)IPR003593; AAA+ ATPase domain	(191)IPR013581; Plant PDR ABC transporter associated	(143)IPR029481; ABC-transporter N-terminal domain	(9)IPR002885; Pentatricopeptide repeat	(3)IPR017871; ABC transporter, conserved site	(1)IPR032867; DYW domain	(1)IPR001005; SANT/Myb domain	(1)IPR004883; Lateral organ boundaries, LOB	(1)IPR025724; GAG-pre-integrase domain	(1)IPR017930; Myb domain	(1)IPR001584; Integrase, catalytic core	(1)IPR025756; MYB-CC type transcription factor, LHEQLE-containing domain
19	241	8	10	15	23	11	13	73	23	33	10	4	11	7	(198)IPR000719; Protein kinase domain	(197)IPR021720; Malectin	(171)IPR001245; Serine-threonine/tyrosine-protein kinase, catalytic domain	(81)IPR017441; Protein kinase, ATP binding site	(3)IPR001611; Leucine-rich repeat	(1)IPR008801; Rapid ALkalinization Factor	(1)IPR017986; WD40-repeat-containing domain	(1)IPR009617; Seipin family	(1)IPR001680; WD40 repeat	(1)IPR020635; Tyrosine-protein kinase, catalytic domain
21	238	20	22	22	42	26	18	20	18	15	10	7	9	9	(203)IPR013819; Lipoxygenase, C-terminal	(196)IPR001246; Lipoxygenase, plant	(185)IPR020834; Lipoxygenase, conserved site	(181)IPR001024; PLAT/LH2 domain	(99)IPR020833; Lipoxygenase, iron binding site
22	236	0	0	0	80	0	0	58	34	61	0	0	2	1	(223)IPR002182; NB-ARC	(27)IPR001611; Leucine-rich repeat	(18)IPR003591; Leucine-rich repeat, typical subtype	(4)IPR000157; Toll/interleukin-1 receptor homology (TIR) domain	(2)IPR006553; Leucine-rich repeat, cysteine-containing subtype	(1)IPR003690; Transcription termination factor, mitochondrial/chloroplastic
23	231	15	14	19	42	18	12	27	17	25	10	11	11	10	(189)IPR003439; ABC transporter-like	(185)IPR011527; ABC transporter type 1, transmembrane domain	(184)IPR003593; AAA+ ATPase domain	(175)IPR017871; ABC transporter, conserved site	(1)IPR008509; Molybdate-anion transporter	(1)IPR006115; 6-phosphogluconate dehydrogenase, NADP-binding	(1)IPR002885; Pentatricopeptide repeat	(1)IPR006114; 6-phosphogluconate dehydrogenase, C-terminal	(1)IPR016040; NAD(P)-binding domain
24	231	3	2	3	132	6	9	14	41	21	0	0	0	0	(163)IPR013210; Leucine-rich repeat-containing N-terminal, plant-type	(22)IPR001611; Leucine-rich repeat	(2)IPR000490; Glycoside hydrolase family 17	(1)IPR012438; Protein of unknown function DUF1639	(1)IPR006809; TAFII28-like protein	(1)IPR006598; Lipopolysaccharide-modifying protein
27	219	15	8	22	33	13	12	33	34	17	6	7	10	9	(187)IPR001360; Glycoside hydrolase family 1	(114)IPR033132; Glycosyl hydrolases family 1, N-terminal conserved site
29	199	4	5	4	45	5	7	53	39	25	5	2	3	2	(183)IPR000719; Protein kinase domain	(134)IPR017441; Protein kinase, ATP binding site	(101)IPR013210; Leucine-rich repeat-containing N-terminal, plant-type	(9)IPR001245; Serine-threonine/tyrosine-protein kinase, catalytic domain	(4)IPR001611; Leucine-rich repeat	(2)IPR000504; RNA recognition motif domain	(1)IPR006121; Heavy metal-associated domain, HMA	(1)IPR017969; Heavy-metal-associated, conserved site	(1)IPR014939; CDT1 Geminin-binding domain-like
34	191	7	5	10	23	13	5	48	39	11	9	8	9	4	(145)IPR000719; Protein kinase domain	(127)IPR025287; Wall-associated receptor kinase, galacturonan-binding domain	(78)IPR017441; Protein kinase, ATP binding site	(76)IPR001245; Serine-threonine/tyrosine-protein kinase, catalytic domain	(71)IPR000742; EGF-like domain	(68)IPR001881; EGF-like calcium-binding domain	(22)IPR013695; Wall-associated receptor kinase	(12)IPR004333; SBP domain	(10)IPR013032; EGF-like, conserved site	(5)IPR000152; EGF-type aspartate/asparagine hydroxylation site	(1)IPR024731; EGF domain	(1)IPR002110; Ankyrin repeat	(1)IPR020683; Ankyrin repeat-containing domain
40	178	15	16	22	31	13	12	16	13	11	6	7	8	8	(87)IPR013112; FAD-binding 8	(86)IPR013121; Ferric reductase, NAD binding domain	(85)IPR017927; Ferredoxin reductase-type FAD-binding domain	(84)IPR013130; Ferric reductase transmembrane component-like domain	(83)IPR013623; NADPH oxidase Respiratory burst	(80)IPR000778; Cytochrome b245, heavy chain	(76)IPR002048; EF-hand domain	(37)IPR006740; Protein of unknown function DUF604	(22)IPR007081; RNA polymerase Rpb1, domain 5	(21)IPR006592; RNA polymerase, N-terminal	(21)IPR007080; RNA polymerase Rpb1, domain 1	(21)IPR007066; RNA polymerase Rpb1, domain 3	(21)IPR007083; RNA polymerase Rpb1, domain 4	(21)IPR000722; RNA polymerase, alpha subunit	(19)IPR018247; EF-Hand 1, calcium-binding site	(12)IPR007075; RNA polymerase Rpb1, domain 6	(12)IPR000684; RNA polymerase II, heptapeptide repeat, eukaryotic	(11)IPR007073; RNA polymerase Rpb1, domain 7	(1)IPR000864; Proteinase inhibitor I13, potato inhibitor I
41	176	10	7	12	19	13	9	39	44	7	5	4	4	3	(150)IPR002213; UDP-glucuronosyl/UDP-glucosyltransferase	(108)IPR035595; UDP-glycosyltransferase family, conserved site	(2)IPR002885; Pentatricopeptide repeat
50	158	13	15	15	21	10	16	14	16	15	4	4	9	6	(127)IPR024788; Malectin-like carbohydrate-binding domain	(126)IPR000719; Protein kinase domain	(117)IPR017441; Protein kinase, ATP binding site	(113)IPR001245; Serine-threonine/tyrosine-protein kinase, catalytic domain	(7)IPR001611; Leucine-rich repeat	(1)IPR013126; Heat shock protein 70 family	(1)IPR001199; Cytochrome b5-like heme/steroid binding domain	(1)IPR018181; Heat shock protein 70, conserved site	(1)IPR001087; GDSL lipase/esterase
55	156	5	3	4	28	4	5	59	36	9	1	1	0	1	(111)IPR013210; Leucine-rich repeat-containing N-terminal, plant-type	(4)IPR001611; Leucine-rich repeat	(1)IPR015413; Methionyl/Leucyl tRNA synthetase	(1)IPR033911; Methioninyl-tRNA synthetase core domain
62	146	1	1	0	10	0	122	11	1	0	0	0	0	0	(39)IPR005162; Retrotransposon gag domain	(2)IPR001995; Peptidase A2A, retrovirus, catalytic	(1)IPR002683; PsbP family	(1)IPR001584; Integrase, catalytic core
83	127	8	11	14	0	13	18	44	15	0	1	1	1	1	(111)IPR002182; NB-ARC	(4)IPR001611; Leucine-rich repeat	(3)IPR006553; Leucine-rich repeat, cysteine-containing subtype	(1)IPR001878; Zinc finger, CCHC-type	(1)IPR002487; Transcription factor, K-box	(1)IPR013525; ABC-2 type transporter	(1)IPR003480; Transferase
93	121	13	8	25	9	15	8	7	14	7	5	3	3	4	(106)IPR000743; Glycoside hydrolase, family 28	(14)IPR006626; Parallel beta-helix repeat	(1)IPR003609; PAN/Apple domain	(1)IPR020635; Tyrosine-protein kinase, catalytic domain	(1)IPR017441; Protein kinase, ATP binding site	(1)IPR001480; Bulb-type lectin domain	(1)IPR001245; Serine-threonine/tyrosine-protein kinase, catalytic domain	(1)IPR000719; Protein kinase domain
118	108	1	7	0	11	2	79	3	4	1	0	0	0	0	(51)IPR001584; Integrase, catalytic core	(47)IPR002156; Ribonuclease H domain	(10)IPR000477; Reverse transcriptase domain	(3)IPR015416; Zinc finger, H2C2-type, histone UAS binding
136	100	8	10	8	26	10	5	9	15	2	2	2	1	2	(92)IPR000719; Protein kinase domain	(90)IPR001220; Legume lectin domain	(83)IPR017441; Protein kinase, ATP binding site	(52)IPR000985; Legume lectin, alpha chain, conserved site	(28)IPR019825; Legume lectin, beta chain, Mn/Ca-binding site	(4)IPR001245; Serine-threonine/tyrosine-protein kinase, catalytic domain	(1)IPR008906; HAT, C-terminal dimerisation domain
143	97	12	11	10	15	11	7	6	11	2	4	3	2	3	(85)IPR005828; Major facilitator, sugar transporter-like	(83)IPR020846; Major facilitator superfamily domain	(83)IPR003663; Sugar/inositol transporter	(82)IPR005829; Sugar transporter, conserved site	(1)IPR006458; Ovate protein family, C-terminal
151	93	0	1	1	17	2	1	61	10	0	0	0	0	0	(59)IPR024752; Myb/SANT-like domain
156	91	7	8	5	14	5	7	17	9	7	5	1	3	3	(78)IPR001320; Ionotropic glutamate receptor	(76)IPR001638; Solute-binding protein family 3/N-terminal domain of MltF	(74)IPR001828; Receptor, ligand binding region
192	82	4	0	7	14	10	9	13	9	5	4	3	2	2	(71)IPR002401; Cytochrome P450, E-class, group I	(71)IPR001128; Cytochrome P450	(65)IPR017972; Cytochrome P450, conserved site
234	74	5	3	2	16	7	4	20	15	2	0	0	0	0	(67)IPR000719; Protein kinase domain	(63)IPR017441; Protein kinase, ATP binding site	(45)IPR032872; Wall-associated receptor kinase, C-terminal	(24)IPR001245; Serine-threonine/tyrosine-protein kinase, catalytic domain	(21)IPR025287; Wall-associated receptor kinase, galacturonan-binding domain	(2)IPR013032; EGF-like, conserved site	(1)IPR020635; Tyrosine-protein kinase, catalytic domain	(1)IPR012416; CALMODULIN-BINDING PROTEIN60
346	60	5	4	6	14	7	7	7	4	4	0	0	1	1	(58)IPR001128; Cytochrome P450	(55)IPR002401; Cytochrome P450, E-class, group I	(49)IPR017972; Cytochrome P450, conserved site	(1)IPR007062; Protein phosphatase inhibitor 2 (IPP-2)
444	52	3	4	4	4	5	2	13	5	5	4	1	1	1	(45)IPR013149; Alcohol dehydrogenase, C-terminal	(26)IPR020843; Polyketide synthase, enoylreductase domain
454	52	3	5	2	13	3	3	8	8	6	0	0	0	1	(51)IPR004320; Protein of unknown function DUF241, plant
464	51	5	4	5	3	7	2	15	5	1	1	1	1	1	(47)IPR000743; Glycoside hydrolase, family 28	(8)IPR006626; Parallel beta-helix repeat
485	50	4	4	9	4	5	4	16	2	2	0	0	0	0	(50)IPR005630; Terpene synthase, metal-binding domain	(46)IPR001906; Terpene synthase, N-terminal domain	(1)IPR001584; Integrase, catalytic core
541	47	1	4	9	4	2	4	10	2	6	1	2	1	1	(42)IPR008758; Peptidase S28	(1)IPR007849; ATPase assembly factor ATP10
627	43	4	1	7	7	7	6	4	5	0	0	0	1	1	(41)IPR001128; Cytochrome P450	(40)IPR002401; Cytochrome P450, E-class, group I	(40)IPR017972; Cytochrome P450, conserved site	(1)IPR002403; Cytochrome P450, E-class, group IV
1463	29	1	1	4	7	5	3	2	3	3	0	0	0	0	(29)IPR001077; O-methyltransferase, family 2	(28)IPR016461; O-methyltransferase COMT-type	(27)IPR012967; Plant methyltransferase dimerisation
1592	28	0	0	5	9	3	3	6	1	1	0	0	0	0	(26)IPR025525; hAT-like transposase, RNase-H fold	(26)IPR003656; Zinc finger, BED-type	(25)IPR008906; HAT, C-terminal dimerisation domain
